# Supplementary material for: Genome-Based Reclassification of Two Haloarcula Species and Characterization of Haloarcula montana sp. nov
Source: Biology (Basel). 2025 May 27;14(6):615. doi: 10.3390/biology14060615 (PMC12189638; doi:10.3390/biology14060615)
Supplement: Supplementary file 1 [file biology-14-00615-s001.zip]

Archive with 1 entries (1 files):
- biology-3603415-supplementary.pdf
